# Supplementary material for: Balancing the efficacy and safety of chimeric antigen receptor T-cell therapy by affinity combination
Source: Nat Commun. 2026 Apr 10;17:3413. doi: 10.1038/s41467-026-71354-7 (PMC13069115; doi:10.1038/s41467-026-71354-7)
Supplement: Supplementary file 4 — Source Data [file 41467_2026_71354_MOESM4_ESM.xlsx]

## Sheet: Fig.1
Fig. 1b
SPR measurement
	KD			off rate			kon
	JCAR017	JCAR021	CAT	JCAR017	JCAR021	CAT	JCAR017	JCAR021	CAT
R1	2.69e-09	7.84e-08	6.11e-08	0.00056	0.01978	0.01207	209000	250000	198000
R2	2.23e-09	1.54e-07	5.3e-08	0.000559	0.0297	0.01262	250000	194000	238000
R3	3.05e-09	1.09e-07	5.2e-08	0.000561	0.01798	0.01387	184000	166000	267000
R4		1.98e-07			0.01644			184000
Fig. 1f
% Nur77 expression
	JCAR17							JCAR21							CAT							untdx
	R1	R2	R3	R4	R5	R6	R7	R1	R2	R3	R4	R5	R6	R7	R1	R2	R3	R4	R5	R6	R7	R1	R2	R3	R4	R5	R6	R7
Nur77	59.8	67.45	33.665	65.56	71.05	78.6	43	57.8	48.15	41.5	70.9	67.09	62.1	33.01	52.65	61.95	43.955	68.9	74.1			-0.0515	0	-1.27	0.74	0.16	0.42	-0.11
Fig. 1f
Intracellular Cytokine Release
IFN-y	JCAR017			JCAR021			CAT			mock
	D1	D2	D3	D1	D2	D3	D1	D2	D3	D1	D2	D3
0.25:1	10.5	4.15	19.6	10	12.9	15.1	9.16	5.57	11.1	1.35	0	0.29
1:1	19.7	11.8	24.6	21.6	23.7	28.1	18.1	17.5	23.4	2.19	0	0.47
PMA/Iono	37.1	36.8	39.4	51.1	53	36.9	60.5	34.2	35.7	45.1	21	24.5
TNFa	JCAR017			JCAR021			CAT			mock
	D1	D2	D3	D1	D2	D3	D1	D2	D3	D1	D2	D3
0.25:1	37.2	25	53.8	23.6	22.2	54.6	32.2	27.9	41.2	0	0	0
1:1	63.5	56.4	66.4	42.8	38	76.1	47.6	49	68.8	0	0	0
PMA/Iono	84.3	85.2	83.1	78.6	69.8	81.9	83.2	64.4	78.4	81.1	57.9	68.5
IL-2	JCAR017			JCAR021			CAT			mock
	D1	D2	D3	D1	D2	D3	D1	D2	D3	D1	D2	D3
0.25:1	5.23	5.48	0.41	2.09	2	0.48	5.14	4.91	0.23	0	0
1:1	20	23.1	30.6	7.56	5.57	40.2	12.7	18	32.7	0	0	3.48
PMA/Iono	52.6	59	63.4	39.9	29.4	62.9	42.6	25.3	62	63.6	32	72.4
Fig.1 h
Area under the curve
	JCAR017			JCAR021			HEK only			mock			CAT
HEK CD19+	8.674	8.054	8.443	6.747	7.572	6.72	40.06		39.27	36.47	35.51	37.48	8.422	8.565	8.475
HEK-	34.39	33.22		31.41	29.77		33.12	36.31		35.57	34.34		26.21	25.56

## Sheet: Fig.2
Fig. 2 c
Koff rate measurement at RT
	round 1	round 2	round 3	round 4	round 5	round 6	round 7	round 8	round 9	round 10	round 11	round 12	round 13	round 14	round 15	round 16	round 17	round 18	round 19	round 20	round 21	round 22	round 23	round 24	round 25	round 26	round 27	round 28	round 29	round 30	round 31
JCAR017																4063		2087		2108							3745	3530	2905	2831	2492
S168C																		210.5	195.1				181.2	199.9
S227K																		151.9	180.8	206.4									180.7
S50A																		167	176.3	190.7	180.8	159.4
JCAR021	150.7	156.9					159.2	181.8		173.2	171.2	170.8	167.4	170.1	179.3	168.1					157.7	165.8	155.2	174.7					166.3
M185A																				175.5			140.8	165.8
K191M																									156.3	158.1	154.9	164.2			154.6
S108C																								140.2					151.8	166.7
S235C							140.8	161.5								163.1									135.5	151.5
K191C							139.3	155.4								131.2
A93W																		128.7		144.9	149.5	136.2
N234C				123.4	131.1	146.6																	139.6	146.4
F113A																		126.2	123.6	149.8					122.1	136.3
L237M																											122	134.4			131.2
F113L																		135.7	129.9			117.8
Y174V				105.6	93.58	104.7	125.3	139.1	105.6							124.5
L237F							103.2	116.9	89.37																119	108.9
L237W																					83.56	95.56			102.4	103.1	92.62				100.1
S172A																									91.85	74.44	86.88	97.76			93.8
S172G	73.04	71.68	74.83
L184E	59.74	62.49	68.73				62.29	84.25	77.12
H36A										61.55	70.42	77.11														60.17	64.55	80.4
M35A	65.01															60.04							57.85	73.08
A230M				53.95	57.28	68.93										55.23					58.06	64.47
W48E																					61.82				55.19	43.42	62.01
H36G	45.92	42.04	58.73
V236W													31.24	53.8	41.94						42.03				48.81	46.88
V236F											27.62						31.43							31.14						28.68
H36P	-1
F113P	-1
W116E	-1
W116P	-1
Y174G	-1
L184D	-1
Fig.2 f
% EGFRt					% STII of EGFRt
JCAR017	JCAR021	CARhigh	CARlow		JCAR017	JCAR021	CARhigh	CARlow		Complete data provided in supplementary figure 3
0.658	0.499	0.447	0.318		91.6413	91.5832	76.3314	73.5849
0.62	0.292	0.197	0.267		84.1935	78.4247	74.5763	34.5679
0.724	0.63	0.745	0.42		90.884	88.8889	79.9296	34.507
0.287	0.432	0.404	0.122		88.5017	90.5093	93.0636	3.11927
		0.229	0.21				93.5	33.5294
		0.413	0.146				71.5909	44.1077
		0.533	0.0901				83.0729	55.6589
		0.434	0.645				82.4242	0.580357
		0.357	0.567				73.6292	1.92061
		0.55	0.255				78.2486	1.94286
		0.507	0.138				69.4737	58.1921
		0.412	0				65.7609
		0.602					81.7734
		0.281					82.6829
		0.619					80.6045
		0.484					69.7632
		0.715					70.7692
		0.721					86.2637
		0.486					69.2118
		0.696					84.3284
		0.566					76.1394
Fig.2 f
Nur77 expression fold change					Complete data provided in supplementary figure 3
JCAR017	JCAR021	CARhigh	CARlow
1	0.97	0.76	0.395066
1.13	0.71	0.92	0.229417
0.56	1.23	0.92	0.150705
1.09	1.08	0.92	0.040887
1.19	0.94	0.9	0.298152
1.31	0.79	0.85	0.174192
0.72	0.77	0.95	0.166095
		0.68	0.494086
		0.95	0.003342
		0.94	0.009872
		0.9	0.006287
		0.79
		0.95
		0.98
		0.95
		0.91
		0.77
		0.83
		0.66
		0.85
		0.51
Fig.2 g
IFN-y					TNF-a					IL-2
JCAR017	JCAR021	CARhigh	CARlow		JCAR017	JCAR021	CARhigh	CARlow		JCAR017	JCAR021	CARhigh	CARlow
1.02	1.27	1.344	0.49		1	1.09	0.891	0.279		1.01	1.13	0.661	0.203
0.9	1.46	0.98	0.455		0.92	0.73	0.756	0.346		0.93	0.54	0.424	0.054
0.95	0.55	1.258	0.376667		0.96	0.51	0.918	0.223		0.97	0.24	0.699	0.085
1.13	0.86	1.31133	0.243333		1.03	0.82	1.002	0.03		0.97	0.3	0.797	0.018		Complete data provided in supplementary figure 3
0.98	1.55	0.981111	0.161667		1.05	1	0.718	0.283		1.07	0.84	0.273	0.108
1.05	0.84	0.962667	1.06444		1.01	1	0.811	0.858		1.01		0.585	0.561
0.94	1.3	1.31444	0.078333		1	1.06	0.876	0.013		0.93	1.04	0.698	0.008
0.97	1.76	1.08778	0.4		1	1.06	0.868	0.248		1.05	0.66	0.713	0.075
0.96	0.88	1.19444	0.073333		1.06	0.85	0.773	0.02		0.95	0.4	0.502	0.02
0.83	0.9	1.37778	0.025		0.98	0.61	0.931	0.003		1.1	0.29	0.547	0
1.01	1.6	0.853333	0.04		1.08	0.87	0.648	0.012		0.89	0.82	0.379	0
1.06	0.76	1.45111	0.033333		0.95	1.03	1.123			0.93		0.978
1.03	1.29	1.43083			0.98	0.99	1.042			1.06	1.13	0.882
1.12	1.46	1.045			1.05	0.98	0.76			1.01	0.56	0.395
1.1	1.45	1.04			1	1.09	0.795			1.08	0.56	0.481
1.04	0.9	0.725333			1.02	0.72	0.464			0.92	0.5	0.204
1.01	1.66	0.978333			1.06	0.79	0.693			1.04	0.92	0.394
0.89	0.72	0.885556			0.89	0.96	0.435			1.05		0.203
		1.0625			1.01	1.08	0.765					0.416
		0.513333			1.01	1	0.453					0.153
		0.47			0.95	1	0.288					0.108
Fig.2 h
E:T = 4:1					E:T = 1:1
JCAR017	JCAR021	CARhigh	CARlow		JCAR017	JCAR021	CARhigh	CARlow		Complete data provided in supplementary figure 3
1.03381	0.80414	0.798657	1.01033		1.02372	0.706149	1.33141	1.08072
0.959914	0.902467	0.821064	0.74848		1.02732	0.813206	1.24224	1.07391
1.00628	0.800922	0.76898	0.390628		0.948963	0.750868	0.710821	0.265274
		0.749315	1.19454				1.03493	1.46558
		0.758254	2.0464				0.914657	1.53244
		0.605578	2.06309				0.787977	1.49239
		0.578523	2.92766				0.664635	1.57603
		0.676374	3.3193				1.35089	1.60319
		0.533948	2.7484				0.75247	2.3921
		0.586032	3.96289				0.797188	2.88467
		1.52437	2.20155				1.75002	1.53236
		0.853721					0.728976
		0.692821					0.911854
		0.873148					0.742191
		0.675659					0.710688
		1.01796					0.860728
		0.51166					0.665302
		0.623694					0.927205
		0.646339					0.746997
		0.651822					0.716561
		1.05514					0.702946

## Sheet: Fig.3
	JCAR17								untdx						JCAR21							V236W							M35A						L237W
days	mouse1	mouse2	mouse3	mouse4	mouse5	mouse6	mouse7	mouse8	mouse1	mouse2	mouse3	mouse4	mouse5	mouse6	mouse1	mouse2	mouse3	mouse4	mouse5	mouse6	mouse7	mouse1	mouse2	mouse3	mouse4	mouse5	mouse6	mouse7	mouse1	mouse2	mouse3	mouse4	mouse5	mouse6	mouse1	mouse2	mouse3	mouse4	mouse5	mouse6
-1	22000	9700	21000	29000	29000	28000	23000	23000	27000	34000	31000	29000	25000	27000	17000	20000	18000	16000	12000	9800	18000	16000	16000	13000	21000	26000	27000	22000	21000	21000	12000	14000	16000	27000	22000	15000	9100	20000	19000	19000
6	1800000	910000	5600000	4900000	3400000	2600000	2200000	4300000	7400000	12000000	11000000	9000000	9500000	9400000	4400000	5600000	4600000	2600000	3100000	2700000	6000000	9600000	8400000	5800000	12000000	10000000	9600000	10000000	7800000	7600000	4100000	4600000	7300000	6700000	9300000	5700000	4800000	7400000	8300000	7400000
13	6100000	4000000	15000000	10000000	4500000	5800000	5400000	8600000							14000000	19000000	14000000	26000000	16000000	15000000	17000000	14000000	22000000	13000000					23000000	19000000	11000000	11000000	11000000	16000000	20000000	12000000	9000000	14000000	16000000	15000000
20	5300000	7000000	16000000	3300000	6900000	9400000	7400000	14000000							16000000	22000000	17000000	28000000	10000000	21000000	17000000								22000000		7400000		15000000	21000000	33000000	16000000	19000000	16000000		31000000
27	1300000	3300000	11000000	590000	4800000	7400000	4900000	6700000							22000000	15000000			14000000		12000000																	15000000
Fig. 3g
Count CAR-T cells per 100 µl blood
	JCAR17								JCAR21							L237W						M35A						V236W
days	mouse1	mouse2	mouse3	mouse4	mouse5	mouse6	mouse7	mouse8	mouse1	mouse2	mouse3	mouse4	mouse5	mouse6	mouse7	mouse1	mouse2	mouse3	mouse4	mouse5	mouse6	mouse1	mouse2	mouse3	mouse4	mouse5	mouse6	mouse1	mouse2	mouse3	mouse4	mouse5	mouse6	mouse7
d7	35		19	90	98	64	69	38	12	15	13	3	9	1	1	4	7		1	1	1	18		11	8	10	18	27	60	51	31	38	16	23
d14		135	983	218	331		492	290	1219	2027	1611	2723	1818		3009	1359	619	1079	1532	822	784	2157	4681	2139	1643	3472	1847	5234	5153	3061
d21	305	614	2387		1096	1210	1129	964	2099	1011	3296	1988	359	1216	5393	3032	5066	1387	521		1696	3759		623		1353	758
Fig. 3h
Count CAR-T cells in organs
	JCAR17								JCAR21							L237W						M35A						V236W
	mouse1	mouse2	mouse3	mouse4	mouse5	mouse6	mouse7	mouse8	mouse1	mouse2	mouse3	mouse4	mouse5	mouse6	mouse7	mouse1	mouse2	mouse3	mouse4	mouse5	mouse6	mouse1	mouse2	mouse3	mouse4	mouse5	mouse6	mouse1	mouse2	mouse3	mouse4	mouse5	mouse6	mouse7
BM	1935316	3696837	3164004	3857842	3029403	1112449	788227	3944664	1427397	2247447	710878	692778	411621	1653244	1549892	1461476	402135	1328114	569880	869500	880597		1829969	805083	1311318	936024	2225284	844349	677561	568845	147789	226709	21687	773225
Spleen	123716	535809	812051	1179786	105502	115063	107378	233655	465626	219242	129861	994725	190357	216724	245036		563790	739501		531346	410110	1038637	407556	79490	171615	217081	2176408	1587967	1002062	994417	1411900	800185	391330	561134
Fig. 3i
% PD1/HLA-DR+ of EGFRt
	JCAR17								JCAR21							L237W						M35A						V236W
	mouse1	mouse2	mouse3	mouse4	mouse5	mouse6	mouse7	mouse8	mouse1	mouse2	mouse3	mouse4	mouse5	mouse6	mouse7	mouse1	mouse2	mouse3	mouse4	mouse5	mouse6	mouse1	mouse2	mouse3	mouse4	mouse5	mouse6	mouse1	mouse2	mouse3	mouse4	mouse5	mouse6	mouse7
Blood	75.7	85	79.7		75	84.3	82.4	82	71.4	65.6	73.9	47.9	82.8	74.8	87.2	52.3	80.5	68.7	83.4	58.7	80.1	50	55.7	25.7	33.5	23.3	77.6	50.4	52.2	47	37.4	39.4	34.8	36.8
BM	87	92.4	88.8	78	90.9	91.3	90	90.1	83.7	83.7	84.4	93.4	87.8	89.2	86.5	88.9	90.6	89.3	91.2	92.2	88.6		58.4	50.8	74.3	63.1		54	46.4	62.3	21	31.2	32.9	34.2
Spleen	79.9	90.7	87.8	82.5	86.6	87.4	86.5	85.8	77.8	75.6	79.3	72.7	85.1	79.9	80.1	64.3	85.3	73	82.9	76.3	87	62.9	55	71.3	58.1	59.2	73	43.1	40.1	38.3	48.7	47.2	49.2	40.7
Fig. 3j
Phenotype organs
	JCAR17								JCAR21							L237W						M35A						V236W
BM	mouse1	mouse2	mouse3	mouse4	mouse5	mouse6	mouse7	mouse8	mouse1	mouse2	mouse3	mouse4	mouse5	mouse6	mouse7	mouse1	mouse2	mouse3	mouse4	mouse5	mouse6	mouse1	mouse2	mouse3	mouse4	mouse5	mouse6	mouse1	mouse2	mouse3	mouse4	mouse5	mouse6	mouse7
Tscm	1.3	4.04		1.38	7	1.67	2.38	2.2	9,01*	22.7	18.2	42.9	19.7	4.56	7.36	17.1	7.55	20	14	22		16.5	20.2		28.9	36.4	4.9	37.8	34.3	28.2	42.2	39.9	41.1	43.6
Tcm	4.8	5.19		3.65	3.4	2.87	4.78	3.73	4*	0.14	2.97	2.2	0.67	0.65	3.18	1.72	2.58	1.39	2.21	2.39		1.01	0.77		0.64	2.95	1.77	1.75	1.11	1.35	3.4	1.46	6.67	2.51
Tem	71.9	59		60.7	48.3	75.6	68.7	72.8	39,1*	5.43	25.8	8.63	9.04	14.2	29.2	9.26	32	7.98	21.4	10.1		7.88	6.65		5.8	12.6	29.4	8.01	5.99	8.05	8.23	6.48	7.78	7.13
Teff	22	31.8		34.3	41.3	19.8	24.2	21.3	47,9*	71.7	53	46.3	70.6	80.6	60.2	71.9	57.9	70.6	62.4	65.6		74.6	72.4		64.7	48	63.9	52.4	58.6	62.4	46.2	52.1	44.4	46.8
	JCAR17								JCAR21							L237W						M35A						V236W
spleen	mouse1	mouse2	mouse3	mouse4	mouse5	mouse6	mouse7	mouse8	mouse1	mouse2	mouse3	mouse4	mouse5	mouse6	mouse7	mouse1	mouse2	mouse3	mouse4	mouse5	mouse6	mouse1	mouse2	mouse3	mouse4	mouse5	mouse6	mouse1	mouse2	mouse3	mouse4	mouse5	mouse6	mouse7
Tscm	2.48	0.75	4.18	16.8	1.13	0.86	1.64	7.9	0.98	6.55	1.6	6.33	3.35	4.97	3.27	5.92	9.64	7.58	0.43	5.11	3.86	8.94	6.61	2	3.24	4.83	8.21	4.37	3.25	2.64	10.7	11.6	13	10.2
Tcm	31.5	14.6	27.6	34.3	17.2	15.3	25.2	16.5	17.2	16.9	16.7	14.9	15.1	22.3	28.8	16	30.9	23.7	22	14.7	17.6	15.8	21.8	24	19.8	14	11.1	35.1	26.9	26.7	38.4	39.1	36.3	41.4
Tem	62.8	82.2	61.1	38.7	78.7	80.3	68.9	68.9	77	58.9	75.5	63.8	68.7	64.7	62.7	60.7	49.3	54.6	74.3	63	64.3	54	58.9	60	67.5	62.3	60.4	56	65.2	67.3	44	42.4	44.9	42.1
Teff	3.26	2.5	7.12	10.2	2.97	3.58	4.22	6.69	4.8	17.7	6.18	14.9	12.8	8.11	5.27	17.3	10.2	14	3.25	17.2	14.2	21.3	12.6	14	9.46	18.8	20.3	4.5	4.7	3.29	7	6.95	5.79	6.26

## Sheet: Fig.4
Fig. 4b
Frequency in blood
huCD45	40.1	47.7	24.3	32.2	34.5	44	34.2	35.4	31.4	29.3	40.8	30.8	33.3	38.1	70
CD19	40	32.7	43.3	31.4	41	40.9	34	37.5	40.4	32.8	37.6	41.1	34.1	33	71.5
CD33	21.4	19.8	20.4	28	21.7	22.4	24.4	23.7	22.5	26.3	23.5	20.3	24.5	23.8	9.03
CD14	18.1	16.1	16.1	24.2	17.6	18.7	19.6	19.1	18.1	21.7	19.6	15.6	20.1	19.6	6.46
CD56	2.42	8.4	1.36	1.98	1.62	2.85	1.82	1.92	2.17	1.82	1.04	1.62	2.97	1.7	0.19
CD3	0.46	4.35	0	0.03	0	0.094	0	0.019	0.038	0.14	0.14	0.048	0.029	0.11	0.031
Fig. 4c
count in blood
huCD45	19621	35537	18986	13050	28298	19885	20644	34507	22830	13411	10471	15618	13297	14285	13147
CD19	7845	11617	8215	4102	11605	8141	7024	12943	9228	4396	3936	6424	4528	4712	9394
CD33	4207	7048	3867	3651	6134	4452	5047	8177	5147	3525	2464	3175	3261	3403	1187
CD14	3552	5736	3050	3158	4982	3722	4043	6606	4124	2913	2053	2440	2668	2806	850
CD56	476	2986	258	259	460	566	376	661	496	244	109	253	395	243	25
CD3	89		0	4	0	19	0	7	9	19	15	7	4	16	4
Fig. 4f
weight development
day	JCAR17_high					JCAR21_high					untdx					JCAR21_low					JCAR17_low
	mouse1	mouse2	mouse3	mouse4	mouse5	mouse1	mouse2	mouse3	mouse4	mouse5	mouse1	mouse2	mouse3	mouse4	mouse5	mouse1	mouse2	mouse3	mouse4	mouse5	mouse1	mouse2	mouse3	mouse4	mouse5
0	0	0	0	0	0	0	0	0	0	0	0	0	0	0	0	0	0	0	0	0	0	0	0	0*	0
1	-7.2	-6.2	-8.2	-5.2	-5.2	1.8	-7.2	-8.2		-6.2	1.8	-1.2	0.8	0.8	-2.2	-5.2	-7.2	-3.2	-7.2	-9.2	-5.2	-2.2	-1.2	-1,2*	-3.2
2	-12.6	-10.6	-12.6	-10.6	-10.6	-13.6	-13.6	-14.6	-12.6	-12.6	4.4	-2.6	-3.6	1.4	0.4	-11.6	-13.6	-10.6	-12.6	-14.6	-10.6	-8.6	-3.6	3,4*	-9.6
3	-17.4	-16.4	-17.4	-15.4	-16.4		-7.4	-9.4	-10.4	-12.4	4.6	-3.4	-4.4	1.6	1.6	-9.4	-12.4	-10.4	-14.4	-14.4	-12.4	-11.4	-5.4	4,6*	-8.4
4	-12.8	-13.8	-15.8	-16.8	-14.8	-12.8	-8.8	-4.8	-7.8	-10.8	4.2	-3.8	-1.8	-0.8	2.2	-9.8	-11.8	-10.8	-14.8	-11.8	-8.8	-8.8	-6.8	1,2*	-5.8
5	-11	-10	-17	-15	-14	-7	-8	-3	-2	-8	5	-3	-6	0	4	-6	-10	-9	-12	-13	-6	-8	-3	2*	-5
Fig. 4g
serum cytokine concentration
	JCAR17_low					JCAR17_high					JCAR21_high					untdx					JCAR21_low
IFNy	mouse1	mouse2	mouse3	mouse4	mouse5	mouse1	mouse2	mouse3	mouse4	mouse5	mouse1	mouse2	mouse3	mouse4	mouse5	mouse1	mouse2	mouse3	mouse4	mouse5	mouse1	mouse2	mouse3	mouse4	mouse5
d3	123757	425944	323291	88332.8	246766	911104	668817	1.04497e+06	590413		21445.2	297017	176274	11303.1	56802.4	5307.94	3774.18	6572.67	130.63	1058.81	69492.3	17063.7	4082.61	110970	91863.5
d5	3677.1	9369.05	603.775	108.875	11233.6	17515.8	30350.4	31917.9	22851.1	21648.5	1412.19	4496.03	5492.76		1050.07	10468.2	7412.07	12719.8		815.885	530.55	484.785		7784.01	3.99
	JCAR17_low					JCAR17_high					JCAR21_high					untdx					JCAR21_low
IL-10	mouse1	mouse2	mouse3	mouse4	mouse5	mouse1	mouse2	mouse3	mouse4	mouse5	mouse1	mouse2	mouse3	mouse4	mouse5	mouse1	mouse2	mouse3	mouse4	mouse5	mouse1	mouse2	mouse3	mouse4	mouse5
d3	56.94	110.495	75.47	21.365	82.175	119.005	108.045	138.135	94.995	195.965	30.325	60.53	61.955	25.56	31.61	12.325	5.855	11.22	6.015	21.84	23.08	22.475	22.965	39.435	34.565
d5	27.76	39.135	44.165		51.745	49.015	51.14	75.185	59.185	45.105	18.44	26.065	19.895		15.24		47.94	44.725	31.29	56.385	22.15	29.98	11.56	9.5	0.4
	JCAR17_low					JCAR17_high					JCAR21_high					untdx					JCAR21_low
IL-6	mouse1	mouse2	mouse3	mouse4	mouse5	mouse1	mouse2	mouse3	mouse4	mouse5	mouse1	mouse2	mouse3	mouse4	mouse5	mouse1	mouse2	mouse3	mouse4	mouse5	mouse1	mouse2	mouse3	mouse4	mouse5
d3	615.32	1266.14	1461.08	1492.64	967.245	2053.88	2458.11	2153.78	1964.72	2811.74	1212.13	1112.28	1089.07	990.125	1024.49	176.34	90.375	132.745	67.88	278.275	832.62	892.965	616.85	1359.33	897.98
d5	607.34	934.845	206.27	142.91	913.76	2188.84	1652.7	2095.46	2665.84	1661.16	734.73	898.265	750.235	1033.59	862.185		689.815	480.335	233.02	619.2	745.26	537.125		1379.24	194.825
Fig. 4h
Average radiance
	JCAR21_high					untdx					JCAR17_high					JCAR21_low					JCAR17_low
days	mouse1	mouse2	mouse3	mouse4	mouse5	mouse1	mouse2	mouse3	mouse4	mouse5	mouse1	mouse2	mouse3	mouse4	mouse5	mouse1	mouse2	mouse3	mouse4	mouse5	mouse1	mouse2	mouse3	mouse4	mouse5
-2	6083	4634	3824	4865	9245	8342	20860	10610	6509	5088	5984	7483	5380	3428	9422	5362	5546	5039	2572	3379	3416	3029	6187		8186
6	421600	655400	599100	565000	393900	2293000	518100	8841000	2777000	784100	10920	2069	8263	7871	5352	1290000	468700	255700	270800	2073000	39970	73430	117200		126000
9	43500		170000	326000	26800						2340	2400	4660	1910	1960	754000	442000	875000	127000	539000	4550	1670	4590	123000	21600
Fig. 4j
count CAR-T cells blood
	JCAR17_high					JCAR17_low					JCAR21_high					JCAR21_low
	mouse1	mouse2	mouse3	mouse4	mouse5	mouse1	mouse2	mouse3	mouse4	mouse5	mouse1	mouse2	mouse3	mouse4	mouse5	mouse1	mouse2	mouse3	mouse4	mouse5
d5	18353.8	18222.8	13295.7	9868.34	12684.2	5804.06	6158.56	2840.25	142.676	4417.99	1796.68		956.688	1813.6	1710.48	523.244	391.117	421.611	159.54	425.105
d7	43954.7		32470.4	35810.1		8260.56		2294.47	362.741	12179.3		3333.26	3455.95	4549.75		1231.65	1228.85	2434.5	948.714	3636.81
d10	41000	32000	56000	57000	92000	23000	20000	2800		25000	34000	14000	6800	28000	11000	16000	20000	30000	24000	67000

## Sheet: Fig.5
Fig.5 b+d
count EGFRt
	JCAR017				JCAR021				S168C				S227K				0.5JCAR017				Mix1 (JCAR021)				Mix3 (S168C)				Mix4 (S227K)				mock
	D1	D2	D3	D4	D1	D2	D3	D4	D1	D2	D3		D1	D2	D3		D1	D2	D3		D1	D2	D3		D1	D2	D3		D1	D2	D3		D1	D2	D3
EGFRt count	94837	61536	96757	60314	54024	63152	50840	83189	67036	66331	102025		54770	111234	63019		32805	23109	24005		134519	66651	75686	63565	70468	118219	75191		83711	113897	74345		1115	128	275
	JCAR017				JCAR021				S168C				S227K				0.5JCAR017				Mix1				Mix3				Mix4				mock
	D1	D2	D3	D4	D1	D2	D3	D4	D1	D2	D3		D1	D2	D3		D1	D2	D3		D1	D2	D3		D1	D2	D3		D1	D2	D3		D1	D2	D3
Target lysis	82.5	94.25	97.34	90.67	88.37	96.15	97.46	91.33	85.38	94.5	96.64		88.36	95.06	69.75		65.08	81.78	96.94		93.74	93.51	98.88	90.67	94.09	95.74	83.19		93.91	95.16	63.51		0	0	0	3
Fig.5 e
Supernatant cytokine concentration
Donor1	JCAR017			JCAR021			S168C			S227K			JCAR017+JCAR021			JCAR017+S168C			JCAR017+S227K			05 JCAR017
IL-6 D1	4743563	6377932	6488890	3532073	3677583	538287	2587999	2435582	2015716	1966083	2693761	4564732*	2226973	2983542	3597763	2091182	2827210	2309142	3954854	3747137	2996804	4367109	4403425	3313483
mean	5.87013e+06			2.58265e+06			2.34643e+06			2329922			2.93609e+06			2409178			3566265			4.02801e+06
norm to 17	1			0.439964			0.399724			0.396912			0.500175			0.410413			0.607528			0.686187
IL-10	37440	51993	47114	9452	11217	221	14795	12991	11819	3945	7610	13296	13933	20904	23454	17642	21054	11837	17195	18106	11518	18199	18925	17399
mean	45515.7			6963.33			13201.7			8283.67			19430.3			16844.3			15606.3			18174.3
norm to 17	1			0.152988			0.290047			0.181996			0.426893			0.370078			0.342878			0.399298
IFN-y	1355899	1450882	1355263	904324	670640	17383	577956	529486	401086	277982	260746	703861	928044	1049025	1231796	1089304	1137699	967578	1018279	917518	696835	852331	906146	826850
mean	1387348			530782			502843			414196			1.06962e+06			1.06486e+06			877544			861776
norm to 17	1			0.382588			0.362449			0.298553			0.770983			0.767551			0.632533			0.621168
Donor2	JCAR017			JCAR021			S168C			S227K			JCAR017+JCAR021			JCAR017+S168C			JCAR017+S227K			05 JCAR017
IL-6 D2	6740720	6703116	5601958	2471024	2458790	2587682	2205776	2181416	2285058	3181102	3218739	3319248	3542553	3904304	3768767	4160260	3876385	4319838	3181102	3218739	3319248	4012274	4080527	4378224
mean	6348598			2505832			2.22408e+06			3.2397e+06			3.73854e+06			4.11883e+06			3.2397e+06			4.15701e+06
norm to 17	1			0.394706			0.350327			0.510301			0.588877			0.648778			0.510301			0.654792
IL-10	50917	49893	56274	21733	23793	20513	21898	23215	23817	23486	35925	24303	40013	49244	41018	45121	45103	35305	23486	35925	24303	22834	22436	24241
mean	52361.3			22013			22976.7			27904.7			43425			41843			27904.7			23170.3
norm to 17	1			0.420406			0.43881			0.532925			0.829333			0.79912			0.532925			0.442508
IFN-y	1822728	1884880	2228196	531726	496071	497141	394875	302118	306723	711727	774644	691060	1531385	1784272	1679543	1416903	1353408	1364610	711727	774644	691060	1373010	1772123	1670163
mean	1.9786e+06			508313			334572			725810			1.66507e+06			1378307			725810			1.6051e+06
norm to 17	1			0.256905			0.169095			0.36683			0.841537			0.696607			0.36683			0.811229
Donor3	JCAR017			JCAR021			S168C			S227K			JCAR017+JCAR021			JCAR017+S168C			JCAR017+S227K			05 JCAR017
IL-6 D3	7090169	7563900	8008449	4713279	4472310	5067202	4653504	5269291	5200007	4758629	5561672	4824531	4942776	6359024	6015575	5821245	5929076	6446882	5208032	5771988	5840652	6497261	5885398	5856112
mean	7.55417e+06			4.75093e+06			5040934			5.04828e+06			5.77246e+06			6.06573e+06			5.60689e+06			6.07959e+06
norm to 17	1			0.628915			0.667305			0.668277			0.764142			0.802965			0.742224			0.804799
IL-10	16945	16220	16130	5223	4897	5801	4695	4968	4803	4763	5061	4476	7473	10547	10136	10068	9426	10686	7912	9130	8049	17674	16817	17008
mean	16431.7			5307			4822			4766.67			9385.33			10060			8363.67			17166.3
norm to 17	1			0.322974			0.293458			0.29009			0.571174			0.612232			0.508997			1.04471
IFN-y	2278785	2587508	2546836	1072894	842532	1051803	1285536	1431165	1276325	803188	795836	586852	1587487	1911043	1884580	1875426	1545588	1590179	1263217	1320239	1479313	1847042	1908666	1899978
mean	2471043			989076			1.33101e+06			728625			1794370			1.6704e+06			1.35426e+06			1.88523e+06
norm to 17	1			0.400267			0.538642			0.294866			0.726159			0.675989			0.54805			0.762928
Fig.5 g+h
count EGFRt
days	JCAR017			JCAR021			S168C			S227K			JCAR017+JCAR021			JCAR017+S168C			JCAR017+S227K
0	300000	300000	300000	300000	300000	300000	300000	300000	300000	300000	300000	300000	300000	300000	300000	300000	300000	300000	300000	300000	300000
3	280000	304532	269169	211298	199001	189195	222372	188991	273624	378589	321168	495420	318573	291269	406472	485199	252396	415919	435549	343333	435780
6	1157112	1069788	1078213	1002376	870204	850613	1511590	1790406	2171626	1239066	1362956	1558722	1002971	833350	792645	1170048	1216127	947461	951213	1045993	1146279
8	1818087	1766171	1843867	1442956	1762855	1796114	2485013	2382237	1999826	2679157	2283207	2077905	525614	1621397	1565686	2712881	1855719	1669223	1845895	1887096	1988295
10	3870233	3425032	3957332	2511033	2453160	2437905	3173866	3751594	3070448	3750214	3019519	3350256	683779	2262941	2305284	2769783	2638200	2897081	2394773	3144444	3661932
13	1044916	323450	240309	124762	163994	203269	261444	291563	418165	513179	319383	257586	107882	214621	122559	326936	288938	111647	128784	133280	189760
count Ame+
days	JCAR017			JCAR021			S168C			S227K			JCAR017+JCAR021			JCAR017+S168C			JCAR017+S227K
0	300000	300000	300000	0	0	0	0	0	0	0	0	0	150000	150000	150000	150000	150000	150000	150000	150000	150000
3	258145	277266	244812	39629	32477	30145	49625	46436	57756	66284	61387	93359	152355	136409	191748	223105	109585	193343	207419	170417	221101
6	1022744	941034	950101	5485	4677	4215	4893	4918	7172	7160	5006	4335	458803	377883	370992	480434	509570	392721	413357	452132	491628
8	1591131	1535405	1615751	7122	9373	7619	8948	8700	7594	8980	5465	8812	238208	733659	699562	1110831	779644	687358	738511	805952	813313
10	3292598	2857662	3334934	8435	8986	6430	11170	15242	10826	6906	10023	8014	298269	1002123	958556	1082660	1091755	1134406	894010	1245968	1425410
13	702259	553021	391002	19167	31350	25865	32892	28338	28514	5495	19230	12906	114401	200772	114288	318046	300171	94255	118393	91393	151097
count Ame-
days	JCAR017			JCAR021			S168C			S227K			JCAR017+JCAR021			JCAR017+S168C			JCAR017+S227K
0	0	0	0	300000	300000	300000	300000	300000	300000	300000	300000	300000	150000	150000	150000	150000	150000	150000	150000	150000	150000
3	19677	23997	21339	163491	160029	151411	164039	133380	203503	300656	248905	382824	160700	148600	209223	252708	135783	214327	220556	166875	211009
6	127126	121694	119417	995062	864258	845269	1505434	1783283	2161393	1230195	1356698	1552912	538891	452783	417934	683115	701487	549479	533099	586869	647829
8	190010	191528	187946	1419554	1732790	1770141	2439965	2346713	1963644	2644208	2247682	2041744	278659	857444	838260	1549263	1041899	946854	1077202	1053543	1151060
10	502153	501652	548391	2491862	2433503	2423927	3145383	3720447	3042134	3731223	3000841	3330723	375432	1230135	1316022	1647025	1508312	1719894	1465015	1859983	2186026
13	321947	404826	298766	345008	450187	565330	709538	818020	990212	1445250	963096	704992	182976	376981	229707	558202	518121	210688	336178	257042	284418
Fig.5 i
Frequency
days	JCAR017 (JCAR021)			JCAR021			JCAR017 (S168C)			S168C			JCAR017 (S227K)			S227K
0	50	50	50	50	50	50	50	50	50	50	50	50	50	50	50	50	50	50
3	39.8	34.4	33.6	59.2	64.6	65.5	32.4	30	29.3	66.6	68.8	69.6	35.5	34.4	33	63.2	64.9	65.9
6	43.8	35.8	34.8	55.9	64	64.9	34.9	33.8	35.1	64.8	65.9	64.6		36.9	38.2		62.8	61.5
8	39.9	31.5	33.5	59.9	68.2	66.4	32.6	32.8	30.1	67.3	67.1	69.7	33.7	31.9	32.8	66.2	68.1	67
10	30.4	24.7	21.5	69.3	75	78.2	22.3	20.5	19.1	77.5	79.2	80.8	24.6	22.8	20.9	75.3	77	79
13	23.1	20.2	18.8	76.1	78.6	80.1	17.7	15.4	20	81.6	84.3	79.4	19.9	18.1	15.5	79	81.3	83.2
Fig.5 j+k
	JCAR017						JCAR021						S168C						S227K						JCAR017+JCAR021						JCAR017+S168C						JCAR017+S227K
	D1	D2	D3	D4	D5	D6	D1	D2	D3	D4	D5	D6	D1	D2	D3	D4	D5	D6	D1	D2	D3	D4	D5	D6	D1	D2	D3	D4	D5	D6	D1	D2	D3	D4	D5	D6	D1	D2	D3	D4	D5	D6
Lag3 EGFRt	47.4333	64.8667	44	62.0667	81.8667	80.1667	24.2667	39.5	36.1	41.2667	46.5	40.5667	26.4667	43.7667		34.1667	36.4333		18.8667	43.9333	32.15	39.2	50.9333	54.8333	23.4667	49.1667	51.4	37.9667	43.9333	53.1	24.2333	53.6		27.35	44.8667		27.4667	45.8	44	33.15	51.8	57.9333
PD1 EGFRt	80.2	75.3	58.4333	64.6333	79.5		74.5333	60.2333	25.3333	25	45.9		67.4333	48.5667		27.4667	21		70.4	52.9667	22.7333	35.3333	30.3333	43.8667	65.5667	49	34.5333	27.6333	28.6	34.4	63.0667	45.4667		29.2333	25.8667		62.8667	41.6333	48.5	28.5333	30.1667	49.5
TIGIT EGFRt	54.1333	41.4	42.9	38.4667	60.4	22.7	21.3333	8.95667	33.4667	20.5	11.7667	15.9	18.6333	17.6		37.65	27		13.8	6.79	5.00667	38.65	25.7	16.6333	18.8333	21.45	13.8167	27.5	23.0667	10.5133	21.8	22.3333		24.9333	20.8		26.1333	18.0333	18.2	28.6	20	15.1333
TIM3 EGFRt	83.1667	76.2667	57.0333	24.95	35.9	64.6	48	57.9	38.9	9.83	3.8	45.7667	53.1333	64.2667		29.6	15.4333		41.5667	53.3667	1.63667	30.5	13.15	11.2633	53.8667	65.3	6.50667	25.55	16.25	6.77667	56.9333	55.25		30	12.8667		53.9	58.1667	9.385	32.8667	15.7333	15.6567
TIGIT/TIM3 Egfrt	41.9333	35.2	23.4667	28.5667	58.75	19.5667	15.5667	8.11333	18.1667	11.7333	5.53333	8.47667	13.5667	15.7		14.9	12.7667		8.44333	6.40667	2.43	19.8	16.6	12.6767	13.1667	18.9	10.6733	13.4	12.4667	6.95667	15.9333	20.8667		10.9167	11.9167		19.5333	16.9333	9.44	12.1833	13.1333	9.34667
TIGIT/PD1 Egfrt	43.0667	40.7	27.7333	28.6333	57.65		19.4333	9.80333	11.6667	8.04	4.75		14.5	16.7333		15.5	8.57		11.93	8.74667	3.50333	17.8	10.8967	10.1367	14.6867	23.5667	9.42667	12	9.66333	5.42333	16.2667	21.6667		11.8967	8.79333		20.3667	18.6667	13.93	9.63333	8.73667	8.58
TIGIT/Lag3 EGFRt	51.6667	40.9667	29.8333	14.8	44.9	18.1	20.1	10.2	17.0667	3.82333	1.53	10.78	17.0667	19.3		17.35	6.14		11.73	9.04667	0.216667	15.2333	6.64333	5.87333	16.1567	23.25	4.72333	12.07	7.42333	2.95333	20.2	20.1		12.1333	4.97333		23.5	20.6667	9.61333	12.39	5.94	3.85
	JCAR017+JCAR021						JCAR017+S168C						JCAR017+S227K
Ame+	D1	D2	D3	D4	D5	D6	D1	D2	D3	D4	D5	D6	D1	D2	D3	D4	D5	D6
TIGIT/PD1	21.3667	37.05		19.1333	22.7	24.1333	16.4	44.4667		15.4	13.1467		30.8	39.8667		16.6667	17.1667	13.35
TIGIT/TIM3	24.3667	38.55	7.29667	20.0667	20.9	18.9967	19.7	49.5333		16.2333	10.41		34.35	43.3333		18.2667	16.0667	15.85
	JCAR017+JCAR021						JCAR017+S168C						JCAR017+S227K
Ame-	D1	D2	D3	D4	D5	D6	D1	D2	D3	D4	D5	D6	D1	D2	D3	D4	D5	D6
TIGIT/PD1	11.0433	10.0867		6.83667	4.33333	4.57	12.07	9.93		5.74333	5.76667		14.4333	9.69333		5.13	5.09667	5.38
TIGIT/TIM3	11.7967	14.1333	7.69	0.756667	1.24667	0.863333	16.5333	10.5767		0.996667	1.12		16.6667	11.0067		0.506667	1.54667	0

## Sheet: Fig.6
Fig. 6c
Average Radiance
	mock				JCAR017 only				JCAR021 only				50:50 Mix				25:75 Mix				10:90 Mix
	mouse1	mouse2	mouse3	mouse4	mouse1	mouse2	mouse3	mouse4	mouse1	mouse2	mouse3	mouse4	mouse1	mouse2	mouse3	mouse4	mouse1	mouse2	mouse3	mouse4	mouse1	mouse2	mouse3	mouse4
d-1	9820000	30000000	47900000	60800000	48800000	13800000	17900000	7750000	21300000	19400000	6790000	39400000	20500000	16600000	29600000	7880000	12300000	13300000	38600000	8700000	8680000	18300000	23000000	25000000
d5	2160000000	7880000000	7740000000	8880000000	689000000	55500000	277000000	32700000	553000000	242000000	55800000	325000000	6330000	20400000	5160000	10500000	13700000	105000000	283000000	8480000	50500000	113000000	22500000	26500000
d9	4970000000	9170000000		9530000000	302000000	5950000	23200000	6260000	1280000000	113000000	117000000	149000000	2250000	11900000	2340000	2140000	2830000	162000000	110000000	3260000	151000000	156000000	7070000	3050000
d23					497000000	4330000	13700000	15400000	1980000000		54100000	1310000000	2700000	14600000	41600000	2810000	42900000	727000000	508000000	12900000	2310000000	18900000	196000000	436000000
d30					81200000	10200000	21500000	132000000					3680000	2490000	6220000	2370000	373000000	2070000000	590000000	15200000	149000000	83400000	2650000000	971000000
Fig. 6d
Count per BM
	JCAR017				JCAR021				50:50 Mix				25:75 Mix				10:90 Mix
	mouse1	mouse2	mouse3	mouse4	mouse1	mouse2	mouse3	mouse4	mouse1	mouse2	mouse3	mouse4	mouse1	mouse2	mouse3	mouse4	mouse1	mouse2	mouse3	mouse4
EGFRt	7769	711	1018	192	14034	5645	25798	55484	1889	12840	306	21017	5542	471	288147	5078	34568	652	0	51594
JCAR017	1009	221	1018	192					188	128	306	210	554	47	288	507	3456	0	0	5159
JCAR021					14034	5645	25798	55484	1889	12840	306	21017	5542	471	288147	5078	34568	652	0	51594

## Sheet: SFig.1D
	R1	R2	R3	R4	R5	R6	R7	R8	R9	R10	R11	R12													CAT												mock
JCAR017	89	88	91	94	95	92	99	99	99	99	99	99
JCAR021	95	95	97	94	95	97	100	99	99	96	99	99
CAT	93	92	93	96	96	92	100	100	100	99	100	99
mock	11	0	0	0	19	0	10	0	9	11	0	2
Target cell count after 24h
	JCAR017				JCAR021
WT Nalm6	D1	D2	D4	D4	D1	D2	D4	D4
E:T = 1:1	25	42	76	85	27	78	53	42
E:T = 0.5:1	1273	907	2312	1335	1652	939	2288	867
E:T = 0.25:1	12767	6640	20918	16586	23025	6102	20099	18047
E:T = 1: 0.125	129044	34877	86892	41254	80854	36944	110464	46981
	JCAR017				JCAR021
Nalm6 LOW	D1	D2	D4	D4	D1	D2	D4	D4
E:T = 1:1	6380	1143	6021	2885	9022	856	6570	4036
E:T = 0.5:1	26478	4287	16712	8402	30791	2542	29267	13348
E:T = 0.25:1	64280	38365	36837	35035	64109	17212	66422	52271
E:T = 1: 0.125	194298	124594	141644	68373	195140	97568	177326	110795
Target lysis mock norm.
	JCAR017				JCAR021
WT Nalm6	D1	D2	D4	D4	D1	D2	D4	D4
E:T = 1:1	99.9033	99.82	99.6967	99.5333	99.8967	99.6633	99.7933	99.7667
E:T = 0.5:1	97.8833	98.3733	96.2067	97.403	97.25	98.3167	96.2467	98.3147
E:T = 0.25:1	44,5033333*	93.8867	85.14	85.48	65,2266667*	94.3833	85.72	84.2
E:T = 1: 0.125	88.94	84.88	64.0367	85.48	80.0567	83.9867	54.2833	84.2
	JCAR017				JCAR021
Nalm6 LOW	D1	D2	D4	D4	D1	D2	D4	D4
E:T = 1:1	77.0667	96.13	83.77	94.19	67.5733	97.1	82.2867	91.87
E:T = 0.5:1	54.8833	93.15	78.4291	86.2967	47.5367	95.9367	62.2246	78.2233
E:T = 0.25:1	49.883	87.875	73.8367	79.9867	50.0162	84.95	52.8243	70.1433
E:T = 1: 0.125	20.739	46.0433	37.6723	45.3967	20.3954	57.75	21.9713	30.1

## Sheet: SFig.3
SFig. 3 a
Frequency EGFRt+
	JCAR017	JCAR021	S168C	S227K	S50A	M185A	K191M	S108C	S235C	K191C	N234C	L237M	Y174V	L237F	L237W	S172A	S172G	L184E	H36A	M35A	H36G	V236W	V236F	F113L	A230M	W48E	W116P	F113A	W116E	F113P	A93W	H36P	Y174G	L184D	mock
D1	65.8	49.9	44.7	19.7	74.5	40.4	22.9	41.3	53.3	43.4	35.7	55	50.7	41.2	60.2	28.1	61.9	48.4			48.6	69.6	56.6	31.8		42	12.2	21	14.6	9.01	64.5	56.7	25.5	13.8
D2	62	29.2	16.9	35.4	28.4	34.6	20	26.4	38.4		38.3	35.4	19		60.9	41	39.7	54.9		36.4		40.2	37.3	4.55	26.7	5.99	6.4	9.85	7.28	7.56	44.4	53.7	29.8	34.1	0.053
D3	72.4	63	49	45.1	67.5	71.4	64.7	60.4	67.9	65.2	69.2	55.6	60.1	62.5	59.9	73.6	71.6	78.7	71.5	72.1	63.6	54.8	39.1		59.1		26.5		8.91		73	29.4	34.6	11	0.076
D4	28.7	43.2	18.3	25.5	36.2	33.7	38	44.6	50.7	16.7	42.9	32.8		26.4	24.3	45.8	42.1	49.4	49.1	32.4	36.3	47	44.7	2.9	32.4	21.3	12.9	17.7	2.33	18.7	35	10.9	22.4	7.81	0.16
Frequency EGFRt+/STII+
	JCAR017	JCAR021	S168C	S227K	S50A	M185A	K191M	S108C	S235C	K191C	N234C	L237M	Y174V	L237F	L237W	S172A	S172G	L184E	H36A	M35A	H36G	V236W	V236F	F113L	A230M	W48E	W116P	F113A	W116E	F113P	A93W	H36P	Y174G	L184D	mock
D1	91.6413	91.5832	93.9597	86.802	98.255	85.1485	92.1397	91.5254		88.2488	80.3922	100.727	85.9961	93.2039	98.6711	90.3915	89.0145				94.856	92.9598	95.9364	73.5849	50.1887	48.8095	71.3115	78.5714	80.137	64.1509	3.42636	1.19929	3.09804	3.84058	0
D2	84.1935	78.4247	76.3314	74.5763	79.9296	93.0636	93.5	71.5909	83.0729	82.4242	73.6292	78.2486	69.4737	65.7609	81.7734	82.6829	80.6045	69.7632	70.7692	86.2637	69.2118	84.3284	76.1394	80.4396	36.8539	38.8982	52.6562	57.5635	60.5769	53.836	2.47748	0.465549	3.45638	0.733138	0
D3	90.884	88.8889	79.5918	78.9357	85.9259	81.9328	82.5348	75.9934	82.7688	75	86.1272	81.8345	76.5391	83.36	84.3072	84.7826	85.3352	65.2948	85.035	83.3564	88.0503	87.0438	86.7008	82.0225	64.8054		51.3208	80.4645	44.1077	59.0196	0.452055	2.58503	1.01156	5.72727	0
D4	88.5017	90.5093	99.4536	89.4118		88.4273	84.7368	89.2377	99.211		82.7506	57.9268	90.1905	93.5606	97.5309	94.9782	88.5986	75.9109	92.668	101.235	104.683	98.7234	99.1051	78.6207	34.5679	34.507	55.6589	58.1921	74.2489	33.5294	1.94286	3.11927	0.580357	1.92061	0
SFig. 3b
Nur77 fold change
	JCAR017	JCAR021	S168C	S227K	S50A	M185A	K191M	S108C	S235C	K191C	N234C	L237M	Y174V	L237F	L237W	S172A	S172G	L184E	H36A	M35A	H36G	V236W	V236F	A230M	W48E	W116P	W116E	F113A	F113L	F113P	A93W	H36P	Y174G	L184D	mock
D1	1	0.97	0.55	0.75		0.67	0.73	0.59	0.82	0.71	0.76	0.9	0.66	0.84	0.82	0.68	0.73	0.61	0.58	0.44	0.34	0.77	0.43	0.28	0.07	0	-0.02	0.13	0.02	0	0.15	-0.02	0.02	0	0
D2	1.13	0.71	0.92	0.84	0.84	0.72	0.9	0.9	0.95	0.71	0.99	0.92	0.94	0.88	0.9	1.02	0.99	0.83	0.59	0.86	0.89	0.99	0.73	0.37	0	0.06	0	0.32	0.07	0	0.34	0.01	0.01	0	0
D3	0.56	1.23	0.78	1.27	1.26	1.52	0.87	1.31	1.02		1.02		1.35	1.1	1.32	1.18	1.35	1.25	1.19	1.22	0.91	1.09	0.62	0.56	0.59	0.1				0.7	0.79	0	-0.02	-0.01	-0.04
D4	1.09	1.08	0.95	0.78	0.9	0.88	0.95	0.58	1.03		1.02		0.68	0.48	1.03	1	1.11	0.94		0.86		1	0.31	0.41	0.02	0.33	0.09				0.39	0.01	0.01	0.04	0.01
D5	1.19	0.94	0.92	0.98	0.91	1.08	1.03	0.95	0.92	0.61	0.97	1.01	0.85	0.83	0.97	1.01	1.02	1	0.71	0.96		0.81	0.63	0.36	0.1	0.15	0.03	0.14		0.02	0.51	0.01	0.02	0.02	0
D6	1.31	0.79	0.68		0.88	0.92	0.94	0.74			0.92		0.92	0.8	0.99		0.77	0.98	0.9	0.91	0.66	0.88	0.44		0	0.15	0.01	0.4	0.37	0.04	0.66		0.02	0	0.01
D7	0.72	0.77	0.54		0.72	0.65	0.87	0.9					0.88	0.57	0.59		0.67	0.75	0.63	0.55	0.49	0.43	0.42		0.36	0.27	0.09	0.51	0.24	0.07	0.61		0.02	0	0
SFig. 3b
IFNy Fold change E:T = 1:1
	JCAR017			JCAR021			mock			V236W			V236F			S172G			H36A			M35A			L184E			S172A			L237W			L237F			Y174V			L237M			N234C			K191C			S108C
D1	1	1.08	0.92	0.87	0.91	0.92	0.01	0.01	0	0.56	0.69	0.74	0.74	0.75	0.69	0.73	0.74	1.41	0.84	1.12	0.68	0.66	0.71	1.03	0.94	0.81	0.9				1.33	1.12	1.24	1.38	1.32	1.26										1	0.72	-0.1	1.05
D2	0.96	0.98	1.06	1.03	1.15	1.23	0.03	0.03	0.02	0.8	0.73	0.76	0.56	0.63	0.56	0.81	0.72	0.8							0.93	0.91	0.97	0.83	0.76	0.84	0.9	0.89	1.02	1.12	1.24	1.23	0.87	0.8	0.69	1.19	1.01	1.04	1.21	1.15	1.13	1.08	1.09	1.04	1
D3	0.91	1.03	1.06	1.08	1.37	0.83	0.02	0.22	0.1	0.95	0.74	0.58	0.25	0.12	0	0.86	0.78	1.02	0.62	0.53		0.39	0.84	1.06	0.98	0.73	0.64	0.78	0.97	0.81	0.95	1.03	1.13				0.65	0.84	0.8	1.18	1.21	1.02	0.53	0.74	1				0.35
D4	1.04	0.96	1	2.25	1.79	1.97	0	0	0.1	0	0	0	0.45	0.36	0.82	1.52	1.47	1.58				1.25	1.15	1.5	1.07	0.95	1.03	1.65	1.67	1.66							1.79	1.18	1.71				1.04	1.27	1.17				1.21
D5	0.89	0.99	1.12	0.81	0.92	0.82	0.11	0.11	0.13							0.77	0.76	0.74	0.83	0.86	1.03				0.32	0.3	0.31	0.68	0.67	0.68							0.57	0.54	0.59										0.78
D6	1.02	0.92	1.06	1.05	1.13	1.38	0	0	0
D7	0.96	1.04	1	1.14	1.14	1.15	0.02	0.02	0.02	0.29	0.27	0.33	0.21	0.3	0.23				1.35	1.35	1.5	1.53	1.33	1.24							1.03	1.1	1.06	1.02	1.08	1.08				1.08	1.13	1.1	1.05	1.01	1.05	1.19	1.16	1.2	1.13
IFNy Fold change E:T = 1:0.25
	JCAR017			JCAR021			mock			V236W			V236F			S172G			H36A			M35A			L184E			S172A			L237W			L237F			Y174V			L237M			N234C			K191C			S108C
D1	1.02	0.94	1.03	1.27	1.3	1.29	0.02	0	0	0.23	0.12	0.36	0.22	0.25	0.67	1.19	1.19	1.38	0.69	0.89	1.12	0.6	0.51	0.7	0.78	0.74	0.72				1.45	1.7	1.59	1.41	1.1	1.39										0.98	0.65	0.65	1.1
D2	0.9	0.97	1.12	1.46	1.76	1.46	0.05	0.03	0.02				0.83	0.8	0.79	0.93	1.09	0.88							1.46	1.31	1.26	0.98	1.08	1.1	1.05	1.33	1.29	1.67	1.82	1.75	1.05	1.2	1.28	0.85	1.35	1.57	1.54	1.48	1.48	1.44	1.49	1.45	1.07
D3	0.95	0.96	1.1	0.55	0.88	1.45	0.02	0.19	0.18	0.7	0.75	0.94	0.36	0.45	0.75	0.78	0.8	1.04	0.37	0.42	0.46	0.21	0.48	0.85	0.29	0.38	0.77	1.15	1.24	1.48	1.88	1.67	1.47				0.46	0.67	1.02	1.44	1.63	1.91	1.07	1.11	1.12				0.37
D4	1.13	0.83	1.04	0.86	0.9	0.9	0	0	0.05							0.75	0.88	0.82	0.83	1.06	1.24				0.37	0.34	0.4	0.7	0.76	0.66							0.61	0.6	0.79
D5	0.98	1.01	1.01	1.55	1.6	1.66	0	0	0																																								0.98
D6	1.05	1.06	0.89	0.84	0.76	0.72	0	0.01	0.03	0.46	0.53	0.53	0.09	0.2	0.23	1.21	1.31	1.35	1.55	1.57	1.54	1.45	1.56	1.61	0.72	0.7	0.64	1.12	1.13	1.14	1.27	1.18	1.29	1.25	1.3	1.37				1.22	1.2	1.23	0.96	0.98	1.01	1.03	1.24	0.86	1.57
TNFa Fold change E:T = 1:1
	JCAR017			JCAR021			mock			V236W			V236F			S172G			H36A			M35A			L184E			S172A			L237W			L237F			Y174V			L237M			N234C			K191C			S108C
D1	1.01	1.05	0.95	0.78	0.79	0.79	0	0	0	0.23	0.29	0.34	0.19	0.29	0.23	0.71	0.67	0.93	0.58	0.69	0.47	0.43	0.53	0.7	0.53	0.45	0.52				0.98	0.87	0.98	0.95	0.95	0.97										0.79	0.65	0	0.8
D2	0.97	0.99	1.04	0.72	0.66	0.74	0.08	0.06	0.07	0.51	0.46	0.51	0.32	0.33	0.3	0.71	0.63	0.7							0.45	0.44	0.43	0.57	0.56	0.66	0.8	0.8	0.91	0.84	0.87	0.89	0.79	0.78	0.69	0.85	0.8	0.79	0.77	0.71	0.77	0.86	0.86	0.82	0.96
D3	0.96	0.98	1.05	0.7	0.73	0.59	0	0	0	0.29	0.25	0.22	0.14	0.08	0.02	0.51	0.49	0.59	0.2	0.21	0.16	0.22	0.38	0.42	0.31	0.26	0.26	0.43	0.51	0.43	0.56	0.6	0.67				0.29	0.4	0.41	0.59	0.6	0.51	0.42	0.51	0.51				0.25
D4	1.04	0.92	1.03	0.73	0.62	0.68	0	0	0	0	0	0	0.12	0.1	0.17	0.59	0.57	0.58				0.31	0.32	0.38	0.22	0.27	0.31	0.55	0.53	0.53							0.5	0.43	0.52				0.46	0.57	0.51				0.45
D5	0.94	1.02	1.05	1.03	1.04	1.03	0.01	0.01	0.01							0.99	0.99	1	0.96	0.89	1.02				0.54	0.51	0.51	0.96	0.96	0.98							0.84	0.82	0.86										0.94
D6	0.99	0.98	1.03	0.88	0.93	0.94	0	0	0	0.47	0.42	0.54	0.54	0.56	0.55				0.98	0.99	0.99	0.84	0.79	0.79							1.13	1.15	1.15	1.18	1.16	1.18				1.22	1.19	1.23	1.14	1.15	1.15	1.02	0.98		1.13
TNFa Fold change E:T = 1:0.25
	JCAR017			JCAR021			mock			V236W			V236F			S172G			H36A			M35A			L184E			S172A			L237W			L237F			Y174V			L237M			N234C			K191C			S108C
D1	1	1	1	1.09	1.06	1.09	0	0	0	0.12	0.08	0.18	0.13	0.16	0.3	0.99	0.92	1.04	0.46	0.66	0.75	0.32	0.28	0.42	0.5	0.51	0.48				1.07	1.12	1.14	1.07	0.84	1.07										0.89	0.53	0.51	0.82
D2	0.92	1.06	1.02	0.73	0.85	0.72	0.06	0.06	0.14	0.63	0.73	0.64	0.43	0.46	0.44	0.61	0.67	0.59							0.76	0.72	0.52	0.6	0.65	0.67	0.93	1.05	1.09	0.97	1.09	1.06	0.92	0.99	1.09	0.61	1.04	0.8	0.89	0.88	0.98	1.03	1.01	1.05	1.12
D3	0.96	0.98	1.06	0.51	0.61	0.79	0	0	0	0.21	0.23	0.27	0.15	0.17	0.2	0.3	0.37	0.48	0.17	0.16	0.14	0.12	0.19	0.32	0.24	0.28	0.29	0.43	0.47	0.53	0.83	0.78	0.69				0.22	0.32	0.39	0.63	0.7	0.71	0.52	0.51	0.53				0.23
D4	1.03	1.08	0.89	0.82	0.87	0.96	0.08	0	0	0.34	0.32	0.39	0.05	0.03	0.06	0.53	0.5	0.56				0.39	0.31	0.34	0.28	0.42	0.33	0.58	0.45	0.46							0.61	0.44	0.65				0.61	0.4	0.4				0.56
D5	1.05	0.95	1.01	1	1.03	1.08	0	0	0.01							0.89	0.96	0.94	0.88	0.99	1.03				0.42	0.45	0.48	0.9	0.92	0.9							0.69	0.69	0.76										0.92
D6	1.01	0.98	1.01	1	0.99	1	0	0	0	0.84	0.92	0.89	0.48	0.63	0.63	1.29	1.3	1.37	1.03	1.04	1.01	0.83	0.86	0.84	0.57	0.56	0.55	1.26	1.3	1.28	1.27	1.25	1.28	1.3	1.35	1.36				1.3	1.27	1.32	1.14	1.22	1.19	0.89	1.05	0.85	1.22
IL2 Fold change E:T = 1:1
	JCAR017			JCAR021			mock			V236W			V236F			S172G			H36A			M35A			L184E			S172A			L237W			L237F			Y174V			L237M			N234C			K191C			S108C
D1	1.02	1.04	0.95	0.81	0.79	0.81	0	0	0	0.11	0.15	0.18	0.07	0.1	0.1	0.41	0.41	0.66	0.42	0.48	0.42	0.26	0.35	0.51	0.26	0.2	0.26				0.89	0.73	0.88	0.93	0.9	0.9										0.5	0.37	0	0.57
D2	0.95	0.98	1.08	0.61	0.52	0.61	0.02	0.01	0.01	0.18	0.15	0.16	0.08	0.08	0.07	0.39	0.34	0.41							0.23	0.21	0.2	0.34	0.31	0.39	0.75	0.72	0.92	0.63	0.68	0.72	0.58	0.55	0.5	0.7	0.63	0.63	0.54	0.49	0.55	0.79	0.74	0.7	0.92
D3	1.07	0.95	0.98	0.41	0.39	0.33	0	0	0	0.08	0.05	0.06	0.02	0.01	0.03	0.25	0.2	0.34	0.06	0.04		0.1	0.2	0.26	0.1	0.1	0.1	0.16	0.2	0.15	0.34	0.37	0.44				0.09	0.11	0.14	0.32	0.3	0.29	0.23	0.27	0.29				0.13
D4	1.04	0.87	1.09	0.28	0.19	0.26	0	0	0	0.02	0.05	0.05	0.09	0.09	0.07	0.52	0.48	0.49				0.29	0.26	0.33	0.18	0.18	0.23	0.43	0.35	0.33							0.21	0.13	0.21				0.29	0.37	0.35				0.46
D5	0.89	1.01	1.11	0.88	0.94	0.86	0.04	0.04	0.03							0.87	0.86	0.85	0.64	0.61	0.8				0.11	0.1	0.1	0.78	0.78	0.82							0.5	0.47	0.53										0.62
D6	1.11	0.96	0.93				0	0	0.01
IL2 Fold change E:T = 1:0.25
	JCAR017			JCAR021			mock			V236W			V236F			S172G			H36A			M35A			L184E			S172A			L237W			L237F			Y174V			L237M			N234C			K191C			S108C
D1	1.01	0.93	1.06	1.13	1.04	1.13	0	0	0	0.04	0.03	0.07	0.06	0.07	0.14	0.67	0.62	0.76	0.29	0.43	0.51	0.21	0.18	0.28	0.25	0.24	0.25				1.03	1.11	1.1	1.19	0.86	1.11										0.7	0.39	0.34	0.56
D2	0.93	1.05	1.01	0.54	0.66	0.56	0	0	0.01	0.25	0.34	0.25	0.23	0.16	0.18	0.3	0.38	0.34							0.49	0.49	0.25	0.42	0.47	0.46	0.89	0.94	1.13	0.77	0.97	0.97	0.78	0.93	1.03	0.44	0.98	0.52	0.62	0.67	0.86	0.97	0.9	0.98	1.03
D3	0.97	0.95	1.08	0.24	0.4	0.56	0.04	0	0	0.08	0.08	0.13	0.06	0.06	0.06	0.16	0.27	0.35	0.01	0.01	0.04	0.02	0.12	0.24	0.06	0.09	0.1	0.2	0.23	0.27	0.6	0.64	0.5				0.1	0.06	0.14	0.42	0.43	0.49	0.44	0.4	0.26				0.14
D4	0.97	1.1	0.92	0.3	0.29	0.5	0.02	0	0	0.19	0.17	0.2	0.07	0.11	0.1	0.42	0.4	0.44				0.34	0.21	0.23	0.12	0.28	0.2	0.26	0.24	0.28							0.2	0.13	0.13				0.57	0.34	0.36				0.47
D5	1.07	0.89	1.04	0.84	0.82	0.92	0.06	0.03	0.02							0.64	0.77	0.7	0.65	0.77	0.84				0.07	0.09	0.08	0.65	0.65	0.61							0.3	0.34	0.41										0.58
D6	1.01	0.93	1.05
SFig. 3d
xCelligence Fold change E:T = 4:1 CD19+ HEK
	JCAR017	JCAR021	mock	S168C	S227K	S50A	M185A	K191M	S108C	S235C	K191C	N234C	L237M	Y174V	L237F	L237W	S172A	S172G	L184E	H36A	M35A	H36G	V236W	V236F	A230M	W48E	W116P	W116E	F113A	F113L	F113P	A93W	H36P	Y174G	L184D
D1	1.03381	0.80414	4.34667	0.798657	0.821064	0.76898	0.749315	0.758254	0.605578	0.578523	0.676374	0.533948	0.586032	1.52437	0.853721	0.692821	0.873148	0.675659	1.01796	0.51166	0.623694	0.646339	0.651822	1.05514	1.01033	0.74848			2.0464	2.06309		3.3193	2.7484	3.96289	2.20155
	0.959914	0.902467	4.23225	0.835962	0.889357	0.776966	0.804616	0.766954	0.685432	0.580549	0.765762	0.537881	0.655159	1.36109	0.88447	0.68281	0.835843	0.806404	0.890787	0.582575	0.627031	0.711771	0.708911	1.08863	1.03011	0.756585			2.11672	1.99873		3.26924	2.94982	3.75909	2.22748
	1.00628	0.800922	4.46705	0.802948	0.807477	0.857296	0.766477	0.702118	0.646101	0.555044	0.791625	0.580191	0.54682	1.43498	0.856223	0.686862	0.888403	0.681737	0.878034	0.518215	0.629892	0.707004	0.685551	1.03309	1.09197	0.720114			2.15963	2.02018		3.13456	2.92241		2.11419
D2	0.956642	0.968517	1.78935	1.22866	0.385168	0.621702	1.43858	1.00742	1.34727	1.23344	1.0268	1.21761	1.06037	1.0212	1.03662	0.996497	1.57916	1.56824	1.23235	0.975614	1.27657	0.675614	0.87202	1.03376	0.401274		0.390628	1.19454	0.791492	0.929891	2.92766	1.54641	2.59873	3.29072
	1.03116	1.01096	1.59145	1.06324	0.439081	0.627434	1.52184	0.912693	1.26879	1.19345	0.858098	1.20082	1.10091	1.11388	1.00168	1.11128	1.55596	1.39627	1.24613	0.878025	1.18744		0.829026	1.29759	0.60546		0.393904	1.31506	0.706051	0.922657	3.33303	1.63922	2.6697	3.34941
	1.01219	0.943813	1.56142	1.09177	0.474158	0.670428	1.46724	0.787534	1.30605	1.18403	0.876524	1.02707	1.0414	1.30878	1.151	1.04454	1.51638	1.48499	1.16561	0.945177	1.197	0.682029	0.934258	1.31028	0.446861		0.403594		0.684076	1.08672		1.66652	2.47589	3.39854
xCelligence Fold change E:T = 1:1 CD19+ HEK
	JCAR017	JCAR021	mock	S168C	S227K	S50A	M185A	K191M	S108C	S235C	K191C	N234C	L237M	Y174V	L237F	L237W	S172A	S172G	L184E	H36A	M35A	H36G	V236W	V236F	A230M	W48E	W116P	W116E	F113A	F113L	F113P	A93W	H36P	Y174G	L184D
D1	1.02372	0.706149	3.39993	1.33141	1.24224	0.710821	1.03493	0.914657	0.787977	0.664635		0.75247	0.797188	1.75002	0.728976	0.911854	0.742191	0.710688	0.860728	0.665302	0.927205	0.746997	0.716561	0.702946	1.08072	1.07391			1.53244	1.49239		1.60319	2.3921	2.88467
	1.02732	0.813206		1.23423		0.757409	0.877013	0.858993	0.766219	0.696004	1.35089	0.753804	0.832696	1.61787	0.759678	0.919062	0.785307	0.753404	0.791715	0.657159	0.90905	0.815075	0.759144	0.717763	1.06336	1.10408			1.83011	1.57649		1.6726	2.28664
	0.948963	0.750868	3.37323	1.25639	1.28455	0.712023	1.11062	0.840304	0.802661	0.837368	1.28922	0.735383	0.858192	1.55246	0.755006	0.872742	0.823752	0.736184	0.797188	0.724971	0.909584	0.788912	0.722702	0.783038	1.08939	1.20166			1.90487	1.48839		1.68194		2.80057
D2	0.951884	0.855822	1.50308	1.17534	0.567637	0.744863	1.06901	0.887671	1.02277	1.01404	0.857877	0.952911	0.942123	1.11935	0.944178	0.972432	1.24932		1.10805	0.745377	0.964726	0.781849	0.849144	1.05976	0.686815		0.265274	1.46558	0.934932	0.864041	1.57603	1.29658	1.65411	1.63459	1.53236
	1.00736	0.882021	1.5601	1.14092	0.57226	0.76387	1.03767	0.87637	1.01764	0.997089	0.914384	0.982705	0.892295	1.03973	0.985788	0.953425	1.26729	1.23031	1.12192	0.75411	0.991952		0.853767	1.08082	0.739212		0.258647		0.905137	0.931336	1.57346	1.35514	1.61455	1.66438	1.48767
	1.04075	0.91387	1.60993	1.14452	0.594863	0.682705	1.05616	0.879966	1.02534	1.03099	0.867637	1.01712	0.911815	1.09264	1.00274	0.949829	1.27089	1.20771	1.13476	0.83887	0.95137	0.842466	0.89589	1.05257	0.769521		0.265428	1.49486	0.951884	0.944692	1.59555	1.32072	1.56062	1.66849	1.47277
xCelligence Fold change E:T = 1:1 QT HEK
	JCAR017	JCAR021	mock	S168C	S227K	S50A	M185A	K191M	S108C	S235C	K191C	N234C	L237M	Y174V	L237F	L237W	S172A	S172G	L184E	H36A	M35A	H36G	V236W	V236F	A230M	W48E	W116P	W116E	F113A	F113L	F113P	A93W	H36P	Y174G	L184D
D1	1.01731	0.929152	1.05221	1.12883	0.879752	0.983286	0.970271	0.932702	0.970271	1.07321	0.788049	1.01198	0.965833		0.871469	0.969087	0.982399	0.713208	1.04482	0.973525	0.914362	0.954888	1.02618	0.856974	0.943647	0.668244			0.807277			0.997781	0.794853
	0.982695	0.880639	1.01583	1.08623	0.866736	0.999556	0.9682	0.814672		1.01376	0.739536	0.969975	0.961396	1.04334	0.84455	0.909037	0.912587	0.740127	0.98802	1.01938	0.982991	0.987724	0.993936		0.891288	0.65937			0.813193	0.922645		1.00636	0.653454	1.02322
														1.01228
D2	0.999177	1.0203	0.997257	0.993416		1.0225	1.1048	1.09026	1.08038	1.0332	1.04801		1.02579	1.06612	1.00082	1.02332	1.12181	1.15418	0.993141	1.00165	0.972565	1.01317	0.978875	1.02606	0.973388		0.82524	0.84417	0.925652	1.01125	0.92428	0.928944	1.08148		0.903704
	1.00082	1.01125	0.992318	0.966255		0.98299	1.06091	1.07819	1.01893	1.0321	1.10727		0.951166	1.07709	0.988752	1.00905	1.12401	1.1166	1.0096	1.04911	0.986283	0.990398	0.975309	0.976955	0.91166		0.794239	0.832099	0.920988	1.06255	0.937449	0.957202	1.01674	1.04993	0.872977
																						1.02167											0.992867	0.994787
[truncated: 56 more columns]

## Sheet: SFig.4C
Target cell count after 24h co-culture
	JCAR017				JCAR021				S108C				S235C				L237W				M35A				V236W				V236F
WT Nalm6	D1	D2	D3	D4	D1	D2	D3	D4	D1	D2	D3	D4	D1	D2	D3	D4	D1	D2	D3	D4	D1	D2	D3	D4	D1	D2	D3	D4	D1	D2	D3	D4
E:T = 1:1	25	42	76	85	27	78	53	42	424	195	172	62	114	90	132	87	68	130	177	41	225	205	259	142	111	428	399	136	1627	1715	449	1362
E:T = 0.5:1	1273	907	2312	1335	1652	939	2288	867	1955	2468	3211	441	2069	1723	2088	975	1255	543	2850	694	2540	2174	2072	767	2547	4183	3723	1935	5908	11513	10533	16218
E:T = 0.25:1	6640	20918	16586		6102	20099	18047		10963	16231	4964		18985	17372	14029		4798	19676	12468		11027	18278	10485		26371	27049	19752		31776	45040	53869
	JCAR017				JCAR021				S108C				S235C				L237W				M35A				V236W				V236F
Nalm6 LOW	D1	D2	D3	D4	D1	D2	D3	D4	D1	D2	D3	D4	D1	D2	D3	D4	D1	D2	D3	D4	D1	D2	D3	D4	D1	D2	D3	D4	D1	D2	D3	D4
E:T = 1:1	6380	1143	6021	2885	9022	856	6570	4036	1452	743	4734	1860	1975	483	4900	3650	3217	482	4668	2549	3421	2064	6676	2901	19982	18727	29386	18642	22378	13978	26139	30775
E:T = 0.5:1	4287	16712	8402		2542	29267	13348		11444	5177	20995	6102	10093	2772	14788	10858	13999	2186	15937	10495	14026	8946	19587		44352	44825	65999	42853	44808	39308	62495	56352
E:T = 0.25:1	38365	36837	35035		17212	66422	52271		28757	18133	54305	23044	36862	19556	38198	34741	39552	6432	51394	58536	33724	25194	60647	75389	77441	80934	127478	142794	91443	61659	130200	142780
	JCAR017				JCAR021				S108C				S235C				L237W				M35A				V236W				V236F
WT Nalm6	D1	D2	D3	D4	D1	D2	D3	D4	D1	D2	D3	D4	D1	D2	D3	D4	D1	D2	D3	D4	D1	D2	D3	D4	D1	D2	D3	D4	D1	D2	D3	D4
E:T = 1:1	99.9033	99.82	99.6967	99.5333	99.8967	99.6633	99.7933	99.7667	98.3567	99.1533	99.3167	99.66	99.56	99.61	99.4767	99.5233	99.74	99.4367	99.3	99.7767	99.1267	99.1067	98.97	99.2233	99.57	98.1367	98.4167	99.26	93.6967	92.54	98.2167	92.5633
E:T = 0.5:1	97.8833	98.3733	96.2067	97.403	97.25	98.3167	96.2467	98.3147	96.7433	95.5767	94.74	99.1417	96.5533	96.91	96.5767	98.1033	97.91	99.0267	95.3267	98.6513	95.77	96.1033	96.6033	98.5087	95.76	92.5	93.9	96.2367	90.1633	79.3633	82.73	68.4597
E:T = 0.25:1	93.8867	85.14	85.48		94.3833	85.72	84.2		89.91	88.47	95.6533		82.5233	87.66	87.7167		95.5867	86.0233	89.0867		89.85	87.0167	90.82		75.7267	80.7833	82.71		70.7467	68.0033	52.8333
	JCAR017				JCAR021				S108C				S235C				L237W				M35A				V236W				V236F
Nalm6 LOW	D1	D2	D3	D4	D1	D2	D3	D4	D1	D2	D3	D4	D1	D2	D3	D4	D1	D2	D3	D4	D1	D2	D3	D4	D1	D2	D3	D4	D1	D2	D3	D4
E:T = 1:1	77.0667	96.13	83.77	94.19	67.5733	97.1	82.2867	91.87	94.7833	97.4833	87.2367	96.2533	92.9033	98.3633	86.79	92.65	88.4367	98.3633	87.4133	94.87	87.7033	93	82.0033	94.16	28.1767	36.53	20.7833	62.4667	19.5667	52.6267	17.04	47.3733
E:T = 0.5:1	93.15	78.4291	86.2967		95.9367	62.2246	78.2233		80.5	91.73	72.9014	90.0467	82.8033	95.57	80.9126	82.2867	76.1467	96.5067	79.4304	82.88	76.1033	85.7067	74.7192		24.43	28.3833	14.8142	30.0933	23.6533	37.2	19.3368	8.07
E:T = 0.25:1	87.875	73.8367	79.9867		84.95	52.8243	70.1433		77.5794	84.15	61.4306	86.8367	71.26	82.9033	72.8701	80.1533	69.1629	94.38	63.4979	66.5633	73.7062	77.9733	56.9257	56.9367	39.622	29.24	9.45943	18.4367	28.7052	46.0933	7.5264	18.4433

## Sheet: SFig.5B+C
Membrane Dye Frequency 15 min
	Mock			JCAR017			JCAR021			S235C			V236W			L237W
D1	4.38	3.71	3.56	70.7	68.5	69.7	66.9	67.2	66.4	62.9	63.4	62.7	49.9	51.3	51.9	57.2	59.1	57.4
D2	7.73	9.1	9.38	64.8	64.8	61.1	54.5	51.8	50.1		42.4	48.9	34	33.3		56.1	53.7	44.2
Membrane dye Frequency 60 min
	Mock			JCAR017			JCAR021			S235C			V236W			L237W
D1	3.26	3.31	2.62	72.8	67.8	70.4	62.5	63.4	61.1	55	57.5	55.2	43.6	39.7	42	56.3	56.1	56.8
D2	9.77	8.42	7.66	35.8	43	37.3	31.5	29.5	36.4	25.8	30	23.4	18	16	13.9	24.2	25.6	21.9
Dye MFI 15 min
	Mock			JCAR017			JCAR021			S235C			V236W			L237W
D1	750	703	690	5685	5318	5558	5016	5009	4914	4559	4621	4569	3280	3356	3425	3890	4116	3884
D2	799	847	844	2827	2805	2647	2207	2100	2047		1816	1933	1563	1572		2255	2098	1878
Dye MFI 60 min
	Mock			JCAR017			JCAR021			S235C			V236W			L237W
D1	938	926	841	5043	4921	5164	4458	4509	4295	3851	4019	3868	2997	2765	2850	3980	3975	3941
D2	1588	1450	1393	3294	3863	3387	2754	2762	2998	2566	2481	2289	1901	1908	1779	2326	2464	2307

[truncated: 9 more sheets: SFig.6C, SFig.7E+F+G, SFig.8E-K, SFig.9-L, SFig.10, SFig.11C+D , SFig. 12C+D, SFig.13C, Replicates mutant screen]
